# Supplementary material for: HOXA11-As Promotes Lymph Node Metastasis Through Regulation of IFNL and HMGB Family Genes in Pancreatic Cancer
Source: Int J Mol Sci. 2024 Nov 30;25(23):12920. doi: 10.3390/ijms252312920 (PMC11641524; doi:10.3390/ijms252312920)
Supplement: Supplementary file 1 [file ijms-25-12920-s001.zip]

Archive with 2 entries (2 files):
- Suppl Tables_20241117.pdf
- Suppl Figures_20241110.pdf
